# Supplementary material for: Exposure to (Poly)phenol Metabolites after a Fruit and Vegetable Supplement Intake: A Double-Blind, Cross-Over, Randomized Trial
Source: Nutrients. 2022 Nov 20;14(22):4913. doi: 10.3390/nu14224913 (PMC9692523; doi:10.3390/nu14224913)
Supplement: Supplementary file 1 [file nutrients-14-04913-s001.zip]

Archive with 1 entries (1 files):
- nutrients-2014497-supplementary.pdf
